# Supplementary material for: EpCAM-Independent Enrichment of Circulating Tumor Cells in Metastatic Breast Cancer
Source: PLoS One. 2015 Dec 22;10(12):e0144535. doi: 10.1371/journal.pone.0144535 (PMC4687932; doi:10.1371/journal.pone.0144535)
Supplement: S1 Table — (XLS) [file pone.0144535.s004.xls]

## Sheet: Tabelle1
S1 Table. The list of capture molecules spotted onto multi-marker arrays.
Type	Marker	Isotype/ source	Clone	Company
Ab	isotype control	mouse IgG1		BD Biosciences
Ab	isotype control	rabbit		R&D Systems
Ab	isotype control	rat IgG2a		Abcam
Ab	isotype control	sheep		R&D Systems
Ab	CD44	rabbit		Sigma-Aldrich
Ab	CD47	sheep		R&D Systems
Ab	CD49f (integrin α6)	rat IgG2a	GoH3	Abcam
Ab	c-Met	mouse IgG1	95106	R&D Systems
Ab	EpCAM	mouse IgG1	Ber-EP4	Dianova
Ab	TEM8	rabbit		Abcam
Ab	Trop2	mouse IgG1	162-46	BD Biosciences
ECM	Collagen I	human placenta		Millipore
ECM	Hyaluronic acid	streptococcus		Millipore
ECM	Laminin	human placenta		Millipore
