# Supplementary material for: EpCAM-Independent Enrichment of Circulating Tumor Cells in Metastatic Breast Cancer
Source: PLoS One. 2015 Dec 22;10(12):e0144535. doi: 10.1371/journal.pone.0144535 (PMC4687932; doi:10.1371/journal.pone.0144535)
Supplement: S2 Table — (XLS) [file pone.0144535.s005.xls]

## Sheet: Tabelle1
S2 Table. Overview of EpCAM-depleted samples, processed subfractions and used beads/markers per patient sample.
#	Fraction volume	Processed subfractions	Beads	Markers
1	25	3	D	ADAM8, CK8, Trop2
2	23	6	D	CK8, c-Met, Trop2 & combination
3	23	3	D	CD49f, c-Met, Trop2
4	23	6	D	ADAM8, CD49f, CK8 & combination
5	21	6	D	c-Met, HA, Trop2 & combination
6	21	6	D	c-Met, HA, Trop2 & combination
7	33	6	A/D	c-Met, HA (D), Trop2 & combination
8	21	3	A	CD49f, c-Met, Trop2
9	23	2	A	CD49f, CK8
10	34	2	A	CD49f, CK8
11	39	2	A	CD49f, CK8
9[2]	22	3	A	CD146, c-Met, Trop2
12	25	3	A	CD49f, c-Met, Trop2
13	32	3	A	CD49f, c-Met, Trop2
12[2]	30	3	A	CD146, CK8, c-Met
14	20	3	A	CK8, c-Met, Trop2
15	21	3	D	ADAM8, CD49f, CK8
16	35	3	D	ADAM8, CD44, CD49f
17	28	2	D	CD49f, c-Met
18	34	2	D	CD49f, c-Met
19	30	2	D	CD49f, c-Met
17[2]	32	3	D	ADAM8, CD44, CD146
20	33	3	D	ADAM8, c-Met, Trop2
21	25	3	D	CD49f, c-Met, Trop2
22	35	3	D	CD49f, c-Met, Trop2
23	32	3	A	CD49f, c-Met, Trop2
24	39	3	D	ADAM8, CD49f, CK8
25	32	3	D	ADAM8, CD44, CD49f
25[2]	30	3	D	ADAM8, CD44, c-Met
D= Dynabeads, A= Adembeads, HA= hyaluronic acid
